# Supplementary material for: Self-recordings of upper arm elevation during cleaning – comparison between analyses using a simplified reference posture and a standard reference posture
Source: BMC Musculoskelet Disord. 2018 Nov 15;19:402. doi: 10.1186/s12891-018-2328-8 (PMC6238373; doi:10.1186/s12891-018-2328-8)
Supplement: Supplementary file 2 — Datasets of upper arm elevation using simplified and standard reference postures. (XLSX 26 kb) [file 12891_2018_2328_MOESM2_ESM.xlsx]

## Sheet: analysis with standard ref
	analysis with standard reference posture_upper arm elevation and velocity
t010___3	t050___3	t090___3	t099___3	st21___3	st22___3	st23___3	g050___7	cleaningtype	t001___3
10,99	25,40	50,01	94,37	37,09	5,32	1,17	74,00	,00	3,57
12,04	24,25	50,45	104,17	35,68	5,59	1,57	76,13	1,00	3,95		variable names
10,50	25,92	54,36	106,19	40,38	7,43	1,99	107,83	,00	3,37		t001___3=1st percentile of arm elevation during work
14,14	33,10	73,47	119,42	56,39	16,61	4,51	113,54	,00	4,64		t010___3=10th percentile of arm elevation during work
9,37	24,83	67,96	124,12	40,56	13,37	3,62	83,26	,00	3,17		t050___3=50th percentile of arm elevation during work
13,12	29,19	60,81	112,73	47,98	10,39	2,64	65,79	2,00	4,43		t090___3=90th percentile of arm elevation during work
18,66	33,59	53,53	99,48	62,27	6,56	1,40	44,52	2,00	7,86		t099___3=99th percentile of arm elevation during work
15,48	31,05	57,23	100,36	52,98	8,58	1,87	75,03	2,00	5,92		st21___3=percentage of time above 30° during work
14,07	37,65	83,23	133,98	62,70	23,95	7,48	36,98	2,00	4,22		st22___3=percentage of time above 60° during work
9,26	23,86	54,27	107,57	36,95	7,49	2,06	65,76	1,00	2,94		st23___3=percentage of time above 90° during work
7,51	21,63	54,04	97,01	33,50	7,21	1,56	57,44	1,00	2,28		g050___7=median angular velocity of upper arm during work
8,97	21,94	56,24	108,01	34,00	8,33	2,33	62,69	1,00	2,99		cleaningtype=which type of cleaning (0=hotel houpekeeping. 1=hotel housekeeping+, 2=office cleaning and 3=researchers´ one-day recordings)
13,63	30,17	60,14	115,23	50,41	10,07	2,70	88,65	1,00	4,76
13,80	27,51	54,57	94,64	43,58	6,65	1,21	60,08	1,00	4,62
10,97	26,58	63,91	113,56	42,59	11,56	3,43	85,75	1,00	3,71
16,81	34,04	74,61	114,34	59,65	17,31	4,86	89,00	,00	6,35
14,42	29,17	55,14	95,69	47,85	7,65	1,54	68,55	,00	5,56
18,35	35,30	77,28	106,43	61,68	19,39	4,81	55,74	1,00	7,71
14,94	32,17	75,04	109,89	54,27	15,76	3,43	62,60	1,00	4,18
13,80	30,54	69,18	112,55	51,05	15,94	3,78	37,48	1,00	4,37
17,81	35,63	79,20	127,86	63,05	20,80	6,01	73,55	,00	6,99
19,70	33,16	65,02	105,71	59,90	13,28	2,60	53,15	,00	9,57
15,60	30,05	65,87	116,71	50,14	12,42	4,36	72,89	,00	6,05
14,73	32,57	70,00	97,88	55,80	17,20	5,83	42,59	1,00	5,90
9,23	22,53	48,07	96,76				73,63	3,00	2,99
10,54	27,45	61,12	111,28				95,08	3,00	3,34
9,69	26,18	56,38	107,57				129,15	3,00	3,00
18,67	38,20	75,12	120,42				114,82	3,00	6,58
9,74	26,16	60,47	107,54				83,91	3,00	3,18
11,72	29,28	61,74	103,75				123,09	3,00	3,57
11,91	30,36	71,21	116,89				78,32	3,00	4,27
11,76	27,96	61,62	112,62				95,24	3,00	3,94
14,38	31,14	64,90	105,30				79,11	3,00	4,73
13,05	28,98	56,42	93,80				89,34	3,00	4,68
11,93	28,86	62,56	109,47				93,36	3,00	4,32
9,36	25,50	57,95	108,19				90,32	3,00	2,96
13,80	33,59	71,68	114,14				66,07	3,00	4,80
8,07	20,80	47,28	91,11				76,26	3,00	2,62

## Sheet: analysis with simplified ref
	analysis with simplified reference posture_upper arm elevation and velocity
t001___3	t010___3	t050___3	t090___3	t099___3	st21___3	st22___3	st23___3	g050___7
2,25	7,31	19,93	45,31	88,40	26,59	3,70	,94	74,00
2,77	9,23	25,46	53,63	101,19	39,80	7,10	1,81	91,72		variable names
8,29	18,93	31,57	56,81	108,19	55,42	8,00	1,83	76,13		t001___3=1st percentile of arm elevation during work
3,81	11,59	27,12	56,14	105,68	43,24	8,19	2,06	107,83		t010___3=10th percentile of arm elevation during work
4,15	12,20	29,63	83,76	119,77	49,36	19,96	7,64	62,96		t050___3=50th percentile of arm elevation during work
7,18	19,38	39,98	77,10	124,40	70,80	22,23	5,63	83,20		t090___3=90th percentile of arm elevation during work
3,24	10,33	28,72	67,38	114,00	47,54	13,95	3,46	113,54		t099___3=99th percentile of arm elevation during work
3,86	10,96	26,19	69,51	125,42	42,65	13,87	3,79	83,26		st21___3=percentage of time above 30° during work
2,93	8,94	22,31	60,31	121,06	34,41	10,10	3,58	65,95		st22___3=percentage of time above 60° during work
5,84	15,85	32,55	64,62	117,29	56,74	12,35	3,18	65,79		st23___3=percentage of time above 90° during work
3,86	11,84	27,77	53,49	98,41	44,27	7,12	1,56	44,52		g050___7=median angular velocity of upper arm during work
3,71	11,36	27,06	55,75	104,36	42,90	7,84	2,21	75,03
6,94	20,89	47,41	91,03	131,53	78,01	35,33	10,36	36,98
2,08	6,86	20,20	50,84	102,08	31,01	6,27	1,70	65,76
6,45	15,70	29,94	61,92	104,39	49,84	11,01	2,14	57,44
7,34	18,10	31,71	64,53	112,82	55,46	12,13	2,94	62,69
4,14	12,45	28,98	59,23	114,32	47,74	9,60	2,62	88,65
6,33	15,82	28,20	51,71	90,88	44,71	5,65	1,04	60,08
2,29	7,63	22,16	52,06	95,48	33,65	6,86	1,55	85,75
4,14	12,60	30,50	73,81	113,57	50,98	16,27	4,78	89,00
6,58	16,88	31,60	56,72	95,19	54,39	8,06	1,48	68,55
7,51	18,15	35,24	77,38	106,76	61,46	19,40	4,91	55,74
2,66	8,52	25,38	68,39	102,51	42,17	12,90	2,79	62,60
8,41	20,05	36,85	75,85	116,79	68,41	18,83	4,48	37,48
6,96	16,44	32,51	73,92	121,96	56,19	17,55	4,98	73,55
6,85	16,13	28,94	58,86	97,44	47,19	9,19	1,66	53,15
5,01	12,68	26,83	61,47	106,68	43,31	10,68	3,14	72,89
7,72	18,04	36,80	74,21	102,68	64,51	20,03	6,24	42,59

## Sheet: daytoday simpl ref rel to stand
plain ref relative to standard ref_daytodayvariation_day1_day2_day3
day-to-day variation of simplified reference posture (relative to standard reference posture) day 1, day 2 and day 3
cleaningtype	task_100	task_200	task_300				variable names
0	11,98	8,85					cleaningtype=which type of cleaning (0=hotel housekeeping, 1=hotel housekeeping+, 2=office cleaning)
0	8,67	22,41					task_100=simplified reference posture relative to standard reference posture day 1
1	9,74						task_200=simplified reference posture relative to standard reference posture day 2
0	6,70	6,19	10,32				task_300=simplified reference posture relative to standard reference posture day 3
0	2,68
0	8,87
0	9,79	12,27	19,65
0	2,76	2,41	5,08
0	13,68
2	5,20	4,50	2,66
2		16,38	18,76
2	12,79	23,73	16,33
2		19,85	7,41
1	8,12	4,55	3,71
1	13,77	14,43	16,86
1	14,32
1	2,14	4,93	3,92
1	9,40
1	20,87		11,19
0	7,10	11,16
0	4,21
1	,97	23,23
1	12,74	19,67
1	9,11	9,91	14,83
0	7,58	12,73
0	8,97
0	11,74	6,87
1	5,55

## Sheet: daytoday of workload usingstand
	day-to-day variation of workload using the standard reference as reference
task	t050___3	t090___3	g050___7	cleaningtype
500	24,96	49,18	76,67	0
600	25,60	50,60	73,53	0		variable names
700	25,66	50,20	72,01	0		t050___3=50th percentile of arm elevation during work
500	27,24	56,97	90,19	0		t090___3=90th percentile of arm elevation during work
600	26,24	54,96	88,57	0		g050___7=median angular velocity of upper arm during work
700	28,83	58,70	96,13	0
500	25,24	52,14	87,68	1
600	24,36	50,75	76,49	1
700	23,46	48,56	67,56	1
500	25,72	53,60	104,04	0
600	25,78	54,90	108,53	0
700	26,20	54,72	110,72	0
500	31,85	71,73	112,54	0
600	31,68	71,81	107,65	0
700	35,76	75,77	122,36	0
500	24,45	66,55	82,99	0
600	25,47	69,28	82,84	0
700	24,68	67,52	83,99	0
500	27,92	62,74	65,75	0
600	27,39	61,46	66,35	0
700	26,37	60,16	65,73	0
500	24,12	53,83	76,46	1
600	23,95	56,43	68,36	1
700	23,53	52,35	52,60	1
500	23,42	55,71	65,69	1
600	21,54	55,27	55,94	1
700	20,22	50,10	52,02	1
500	22,96	58,97	63,50	1
600	21,25	54,58	61,43	1
700	21,86	55,51	63,85	1
500	30,04	59,58	98,57	1
600	29,84	61,98	102,10	1
700	30,66	58,55	68,97	1
500	28,51	55,39	36,17	1
600	26,82	53,71	79,94	1
500	26,48	64,13	75,18	1
700	26,67	63,72	96,73	1
500	34,19	75,13	86,98	0
600	33,91	73,93	90,84	0
500	29,54	53,81	63,77	0
700	28,85	56,34	72,48	0
500	37,99	80,92	50,25	1
600	31,77	69,80	63,95	1
500	32,30	76,42	62,34	1
600	32,07	74,55	62,77	1
500	33,19	70,89	45,63	1
600	29,23	66,06	28,95	1
700	29,78	69,76	39,79	1
500	34,89	76,65	75,35	0
600	36,42	79,80	71,67	0
500	32,54	64,97	50,64	0
600	33,63	66,15	55,74	0
700	33,43	64,40	53,11	0
600	29,67	63,93	64,58	0
700	30,50	67,52	81,63	0
500	32,49	67,15	40,82	1
600	32,61	82,34	43,83	1
